# Supplementary material for: Mechanistic Insights into a Self-Management Intervention in Young Adults with Irritable Bowel Syndrome: A Pilot Multi-Omics Study
Source: Biomedicines. 2025 Aug 28;13(9):2102. doi: 10.3390/biomedicines13092102 (PMC12467349; doi:10.3390/biomedicines13092102)
Supplement: Supplementary file 1 [file biomedicines-13-02102-s001.zip]

Archive with 1 entries (1 files):
- biomedicines-3769897-supplementary.pdf
